# Supplementary material for: Distinct association between cerebral arterial pulsatility and subtypes of cerebral small vessel disease
Source: PLoS One. 2020 Jul 16;15(7):e0236049. doi: 10.1371/journal.pone.0236049 (PMC7365409; doi:10.1371/journal.pone.0236049)
Supplement: S1 Dataset — (XLSX) [file pone.0236049.s003.xlsx]

## Sheet: Sheet1
Anonymous_ID	Hemisphere (0 Lt 1 Rt)	Age (y)	Visit time (h)	Sex (1 male)	HTN	DM	HL	Current_smoking	Antihypertensive	Lipid lowering agent	Initial NIHSS	DWI_volume (mL)	WMH_volume (mL)	EPVS (n)	OLI	CMBs	WMH_ter	OLI (number)	OLI_burden (0 absent 1 single 2 multiple)	CMB (number)	CMB (0 absent, 1 single, 2 multiple)	EVS_3rd_tertile	EVS_ter	MCA PI	MCA MFV	sqrt_(WMH)	sqrt_DWI	sqrt_Initial NIHSS
1	1	28	1	0	1	0	1	0	1	1	6	7.05	7.93	5	0	0	2	0	0	0	0	0	1	0.61	54	2.81603	2.65518	2.44949
2	1	33	1	1	1	0	0	1	1	1	2	0.45	0.75	2	0	0	0	0	0	0	0	0	0	0.79	40	0.866025	0.67082	1.41421
3	1	34	3	0	0	0	0	1	0	1	1	11.73	0	0	0	0	0	0	0	0	0	0	0	0.71	58	0	3.42491	1
4	1	37	5	0	1	1	1	1	1	1	4	1.7	0.51	2	0	0	0	0	0	0	0	0	0	0.81	80	0.714143	1.30384	2
5	1	38	0	1	1	0	0	1	1	1	1	0.35	0.85	0	0	0	0	0	0	0	0	0	0	0.79	42	0.921954	0.591608	1
6	1	39	1	1	1	0	0	1	1	1	2	0.26	1.49	8	1	0	1	2	2	0	0	1	2	0.76	49	1.22066	0.509902	1.41421
7	1	39	6	1	0	0	0	1	0	0	1	0.08	0.02	1	0	0	0	0	0	0	0	0	0	0.62	52	0.141421	0.282843	1
8	1	39	3	0	1	0	1	1	1	0	1	0.28	1.07	0	0	0	0	0	0	0	0	0	0	1.01	72	1.03441	0.52915	1
9	1	41	2	1	0	0	1	0	0	1	3	0	0.27	2	0	0	0	0	0	0	0	0	0	0.73	88	0.519615	0	1.73205
10	1	41	0	1	1	1	1	1	0	1	2	0.51	0.13	1	0	0	0	0	0	0	0	0	0	0.61	168	0.360555	0.714143	1.41421
11	1	41	1	0	1	0	0	0	1	1	6	0.23	6.75	6	1	1	2	1	1	4	2	0	1	0.79	78	2.59808	0.479583	2.44949
12	1	43	6	1	0	0	1	1	0	1	5	4.8	0	3	0	0	0	0	0	0	0	0	1	0.61	52	0	2.19089	2.23607
13	1	43	3	1	1	0	0	1	1	0	2	7.96	0.47	6	0	0	0	0	0	0	0	0	1	0.62	51	0.685565	2.82135	1.41421
14	1	45	7	1	1	0	1	1	1	0	1	0.34	2.07	5	0	0	1	0	0	0	0	0	1	0.81	44	1.43875	0.583095	1
15	1	45	0	1	1	0	0	1	1	1	7	0.37	5.59	7	1	1	2	2	2	1	1	0	1	0.81	68	2.36432	0.608276	2.64575
16	1	45	3	1	0	0	0	1	0	0	4	0.83	0	3	0	0	0	0	0	0	0	0	1	0.64	55	0	0.911043	2
17	1	46	4	1	1	0	1	1	0	1	3	0.31	0	1	0	0	0	0	0	0	0	0	0	0.63	74	0	0.556776	1.73205
18	1	47	1	1	1	0	0	1	0	0	3	0.36	0	11	0	0	0	0	0	0	0	1	2	0.72	67	0	0.6	1.73205
19	1	47	3	0	0	0	0	0	0	0	3	0.06	0	2	0	0	0	0	0	0	0	0	0	0.68	71	0	0.244949	1.73205
20	1	48	3	0	1	0	1	0	1	1	2	1.97	1.7	3	0	0	1	0	0	0	0	0	1	0.94	83	1.30384	1.40357	1.41421
21	1	48	5	1	1	1	1	1	0	1	2	0.18	0.45	2	1	0	0	1	1	0	0	0	0	0.95	82	0.67082	0.424264	1.41421
22	1	49	2	1	0	0	0	1	0	0	2	1.83	0.5	2	0	0	0	0	0	0	0	0	0	0.66	58	0.707107	1.35278	1.41421
23	1	49	1	0	1	0	1	0	1	1	1	0.05	1.65	3	0	0	1	0	0	0	0	0	1	0.85	76	1.28452	0.223607	1
24	1	49	1	1	1	0	0	1	1	0	2	0.53	1.48	17	1	1	1	4	2	11	2	1	2	0.86	50	1.21655	0.728011	1.41421
25	1	49	0	1	1	0	1	1	0	1	0	0.06	0.57	7	0	0	0	0	0	0	0	0	1	0.58	65	0.754983	0.244949	0
26	1	49	4	1	0	1	1	0	1	1	3	2.58	1.49	2	0	0	1	0	0	0	0	0	0	1.05	63	1.22066	1.60624	1.73205
27	1	49	4	1	0	0	0	0	0	1	4	0	0.07	0	0	1	0	0	0	1	1	0	0	0.79	50	0.264575	0	2
28	1	50	7	1	1	0	0	1	0	1	2	0.95	0	4	0	0	0	0	0	0	0	0	1	0.69	67	0	0.974679	1.41421
29	1	50	2	1	1	1	0	1	0	1	0	0	0.91	2	1	0	0	1	1	0	0	0	0	0.72	42	0.953939	0	0
30	1	50	1	1	0	0	0	1	1	0	5	0.1	2.05	3	0	0	1	0	0	0	0	0	1	0.64	62	1.43178	0.316228	2.23607
31	1	50	2	1	1	1	0	1	0	1	5	0.57	2.58	2	1	0	1	1	1	0	0	0	0	0.8	45	1.60624	0.754983	2.23607
32	1	50	1	0	1	0	0	0	1	1	3	0.34	3.96	2	1	0	1	3	2	0	0	0	0	0.91	104	1.98998	0.583095	1.73205
33	1	50	7	1	1	1	0	0	1	1	3	1.74	0.38	2	0	0	0	0	0	0	0	0	0	0.73	65	0.616441	1.31909	1.73205
34	1	51	7	1	0	0	1	0	0	1	0	1.95	1.1	1	0	0	0	0	0	0	0	0	0	0.98	36	1.04881	1.39642	0
35	1	51	0	1	1	0	0	1	0	1	1	0.05	0	3	0	0	0	0	0	0	0	0	1	0.64	57	0	0.223607	1
36	1	51	2	1	1	0	0	1	1	1	4	0.52	1.1	2	0	0	0	0	0	0	0	0	0	0.93	70	1.04881	0.72111	2
37	1	51	1	0	1	1	0	0	1	1	5	0.26	0.18	1	0	0	0	0	0	0	0	0	0	0.93	60	0.424264	0.509902	2.23607
38	1	51	1	0	1	0	0	1	1	1	6	0.43	1.21	9	0	0	1	0	0	0	0	1	2	0.8	81	1.1	0.655744	2.44949
39	1	51	4	1	0	0	0	1	0	0	1	0.22	4.32	8	1	0	2	3	2	0	0	1	2	0.93	69	2.07846	0.469042	1
40	1	52	7	1	1	1	1	1	0	1	2	0.15	1.26	4	0	0	1	0	0	0	0	0	1	0.73	70	1.1225	0.387298	1.41421
41	1	52	5	0	0	0	0	1	0	0	1	1.86	1.1	4	0	0	0	0	0	0	0	0	1	0.79	67	1.04881	1.36382	1
42	1	52	5	1	1	0	0	0	1	0	2	42.24	0.25	4	0	1	0	0	0	1	1	0	1	0.66	54	0.5	6.49923	1.41421
43	1	52	7	1	1	0	0	1	0	1	4	0.97	5.27	12	0	0	2	0	0	0	0	1	2	0.69	50	2.29565	0.984886	2
44	1	53	0	1	0	1	1	1	0	1	3	0.38	0.94	6	1	1	0	1	1	3	2	0	1	1.13	47	0.969536	0.616441	1.73205
45	1	53	4	0	0	0	1	0	0	1	1	0.45	0.08	0	0	1	0	0	0	1	1	0	0	0.87	61	0.282843	0.67082	1
46	1	54	1	1	0	0	0	1	0	0	3	2.56	1.09	17	1	0	0	1	1	0	0	1	2	1.01	106	1.04403	1.6	1.73205
47	1	54	1	0	0	0	1	0	0	1	1	0.04	0	2	0	0	0	0	0	0	0	0	0	0.71	45	0	0.2	1
48	1	54	0	1	0	1	1	1	0	1	3	13.52	5.32	4	1	0	2	4	2	0	0	0	1	0.83	48	2.30651	3.67695	1.73205
49	1	54	1	1	1	0	0	1	0	1	2	3.37	0.88	7	1	0	0	2	2	0	0	0	1	0.78	59	0.938083	1.83576	1.41421
50	1	54	2	1	1	0	0	0	0	1	4	0.27	0.03	0	0	0	0	0	0	0	0	0	0	0.79	73	0.173205	0.519615	2
51	1	54	1	0	0	0	1	0	0	1	2	0.3	0.29	2	0	0	0	0	0	0	0	0	0	0.91	87	0.538516	0.547723	1.41421
52	1	55	4	1	0	1	1	1	1	1	1	0.23	3.82	3	1	0	1	3	2	0	0	0	1	1.09	77	1.95448	0.479583	1
53	1	55	0	0	0	0	1	0	0	1	5	0.16	1.29	8	0	0	1	0	0	0	0	1	2	0.93	53	1.13578	0.4	2.23607
54	1	55	4	1	0	0	0	1	0	0	2	3.64	2.04	3	0	1	1	0	0	1	1	0	1	0.87	69	1.42829	1.90788	1.41421
55	1	56	1	1	1	1	0	1	0	1	2	0.1	0.88	6	0	0	0	0	0	0	0	0	1	0.76	60	0.938083	0.316228	1.41421
56	1	56	6	1	0	0	0	1	1	1	2	0.02	3.18	3	1	1	1	1	1	3	2	0	1	0.89	63	1.78326	0.141421	1.41421
57	1	56	7	0	1	1	0	0	1	1	2	0.95	1.22	3	1	0	1	1	1	0	0	0	1	0.87	107	1.10454	0.974679	1.41421
58	1	56	5	1	1	1	1	0	0	1	1	3.54	0	1	1	0	0	1	1	0	0	0	0	0.71	98	0	1.88149	1
59	1	57	7	1	1	0	0	0	0	1	1	0.54	21.16	24	1	1	2	4	2	3	2	1	2	0.73	53	4.6	0.734847	1
60	1	57	2	1	0	1	1	1	0	0	2	30.77	1.03	1	1	0	0	1	1	0	0	0	0	0.92	92	1.01489	5.54707	1.41421
61	1	57	1	1	0	0	0	1	0	1	5	0.02	0.02	0	0	0	0	0	0	0	0	0	0	0.91	55	0.141421	0.141421	2.23607
62	1	57	0	1	0	0	0	1	0	1	1	0.1	1.63	10	1	0	1	2	2	0	0	1	2	0.83	42	1.27672	0.316228	1
63	1	58	1	1	1	1	1	1	1	1	2	0.63	6.8	5	1	1	2	1	1	2	2	0	1	0.93	127	2.60768	0.793725	1.41421
64	1	58	1	1	0	0	0	1	1	1	3	0.09	32.13	10	1	1	2	3	2	50	2	1	2	1.03	52	5.66833	0.3	1.73205
65	1	58	1	1	1	1	0	1	0	1	6	0.73	9.43	2	0	0	2	0	0	0	0	0	0	0.88	63	3.07083	0.8544	2.44949
66	1	59	3	1	0	1	0	1	0	1	5	0.75	2.45	0	0	0	1	0	0	0	0	0	0	1.3	57	1.56525	0.866025	2.23607
67	1	59	5	1	1	1	0	1	0	1	1	1.09	3.33	6	1	0	1	3	2	0	0	0	1	0.88	54	1.82483	1.04403	1
68	1	59	3	1	1	0	0	1	1	1	3	0	0.86	10	0	0	0	0	0	0	0	1	2	1.14	52	0.927362	0	1.73205
69	1	59	2	1	0	0	0	1	1	1	1	0.03	0.91	11	1	0	0	1	1	0	0	1	2	0.73	64	0.953939	0.173205	1
70	1	60	7	1	1	0	1	1	0	1	1	0.17	1.59	1	1	0	1	1	1	0	0	0	0	0.86	60	1.26095	0.412311	1
71	1	60	5	1	1	1	0	1	1	1	4	0.05	1.23	4	1	0	1	1	1	0	0	0	1	0.83	83	1.10905	0.223607	2
72	1	60	2	0	1	0	1	0	1	1	4	1.12	1.65	7	0	0	1	0	0	0	0	0	1	0.99	40	1.28452	1.0583	2
73	1	60	3	1	0	0	0	1	0	0	1	0.05	1.25	18	1	1	1	2	2	2	2	1	2	0.91	37	1.11803	0.223607	1
74	1	60	1	1	0	1	0	1	0	0	2	0.28	8.86	5	1	0	2	2	2	0	0	0	1	0.94	54	2.97657	0.52915	1.41421
75	1	60	1	0	1	0	0	0	1	1	1	0.16	1.91	3	0	0	1	0	0	0	0	0	1	0.83	58	1.38203	0.4	1
76	1	61	4	0	0	0	1	0	0	1	5	1.39	0.2	0	0	0	0	0	0	0	0	0	0	0.78	76	0.447214	1.17898	2.23607
77	1	61	0	1	0	0	0	1	0	1	1	0.21	1.88	7	1	0	1	3	2	0	0	0	1	0.83	46	1.37113	0.458258	1
78	1	61	7	0	1	1	1	0	0	1	4	0.25	0.63	3	0	0	0	0	0	0	0	0	1	0.73	47	0.793725	0.5	2
79	1	61	4	1	1	0	0	0	0	1	3	0.85	4.62	14	1	1	2	3	2	1	1	1	2	0.83	41	2.14942	0.921954	1.73205
80	1	61	0	0	1	1	1	0	1	1	1	0.81	0.88	1	0	0	0	0	0	0	0	0	0	0.68	45	0.938083	0.9	1
81	1	61	4	1	1	1	1	0	1	1	1	0.56	4.88	4	1	0	2	1	1	0	0	0	1	0.93	49	2.20907	0.748331	1
82	1	62	1	1	1	0	1	0	1	0	6	0.64	1	0	0	0	0	0	0	0	0	0	0	0.62	56	1	0.8	2.44949
83	1	62	3	1	1	1	1	0	1	0	4	1.1	3.78	8	1	1	1	3	2	2	2	1	2	0.71	69	1.94422	1.04881	2
84	1	62	0	1	1	0	0	1	1	1	1	0.14	0.69	2	0	0	0	0	0	0	0	0	0	0.86	81	0.830662	0.374166	1
85	1	62	3	1	1	1	0	0	1	0	4	0.61	10.33	12	0	0	2	0	0	0	0	1	2	0.84	136	3.21403	0.781025	2
86	1	62	2	1	1	0	0	0	0	1	3	0.12	13.3	8	1	0	2	2	2	0	0	1	2	1.4	61	3.64692	0.34641	1.73205
87	1	62	0	1	1	0	0	0	1	0	1	0.17	0.21	0	0	0	0	0	0	0	0	0	0	0.8	43	0.458258	0.412311	1
88	1	62	4	1	1	0	0	0	1	1	3	0.64	5.31	6	1	0	2	1	1	0	0	0	1	0.72	75	2.30434	0.8	1.73205
89	1	62	5	1	0	0	0	0	0	1	4	0.44	0	4	0	0	0	0	0	0	0	0	1	0.84	62	0	0.663325	2
90	1	62	6	1	0	0	1	0	0	1	2	0.08	0	5	0	0	0	0	0	0	0	0	1	0.86	65	0	0.282843	1.41421
91	1	63	1	1	0	0	1	1	0	1	0	0.22	0.44	0	0	0	0	0	0	0	0	0	0	0.71	78	0.663325	0.469042	0
92	1	63	3	0	1	0	0	0	0	1	1	0.12	0.98	11	0	1	0	0	0	1	1	1	2	0.61	59	0.989949	0.34641	1
93	1	63	0	0	1	0	0	0	1	1	2	0.65	9.81	12	1	1	2	1	1	3	2	1	2	0.92	94	3.13209	0.806226	1.41421
94	1	63	2	0	1	0	0	0	1	0	4	0.11	3.95	24	1	1	1	2	2	1	1	1	2	1	49	1.98746	0.331662	2
95	1	64	1	1	0	0	1	0	0	1	4	1.42	0	0	0	0	0	0	0	0	0	0	0	0.82	65	0	1.19164	2
96	1	64	4	1	0	1	0	0	0	0	1	0.42	3.42	10	0	0	1	0	0	0	0	1	2	1	53	1.84932	0.648074	1
97	1	64	7	0	0	1	1	0	0	1	18	1.03	7.03	8	0	0	2	0	0	0	0	1	2	1.06	39	2.65142	1.01489	4.24264
98	1	64	4	1	1	1	1	0	1	1	2	1.36	13.79	20	1	1	2	4	2	4	2	1	2	0.83	60	3.71349	1.16619	1.41421
99	1	64	3	1	1	0	1	1	1	1	3	2.86	0.17	2	0	0	0	0	0	0	0	0	0	0.93	65	0.412311	1.69115	1.73205
100	1	64	2	1	1	0	0	0	1	0	4	0.31	5.76	12	1	1	2	2	2	1	1	1	2	0.8	68	2.4	0.556776	2
101	1	64	5	1	0	0	0	1	0	1	5	1.48	1.86	15	0	0	1	0	0	0	0	1	2	0.75	50	1.36382	1.21655	2.23607
102	1	64	2	1	0	1	0	0	0	1	2	0	0	7	0	0	0	0	0	0	0	0	1	0.82	68	0	0	1.41421
103	1	64	2	1	0	0	0	1	1	1	1	0.03	2.92	11	0	1	1	0	0	2	2	1	2	0.89	61	1.7088	0.173205	1
104	1	64	3	0	0	0	1	0	0	1	2	0.28	31.77	12	1	1	2	3	2	4	2	1	2	0.96	63	5.63649	0.52915	1.41421
105	1	64	4	1	1	0	0	0	1	1	4	0.57	3.02	13	1	1	1	1	1	3	2	1	2	0.9	112	1.73782	0.754983	2
106	1	64	6	1	1	0	0	0	0	1	2	2.28	2.91	4	0	0	1	0	0	0	0	0	1	0.91	67	1.70587	1.50997	1.41421
107	1	65	0	0	1	0	1	0	0	1	5	0.59	2.08	6	1	0	1	1	1	0	0	0	1	1.06	54	1.44222	0.768115	2.23607
108	1	65	4	1	0	0	1	0	0	1	4	1.36	2.95	28	1	1	1	1	1	3	2	1	2	0.97	55	1.71756	1.16619	2
109	1	65	2	1	1	0	0	0	1	1	4	1.71	8	29	1	0	2	2	2	0	0	1	2	0.91	37	2.82843	1.30767	2
110	1	65	1	1	1	0	1	1	1	1	4	0.54	0.82	5	0	0	0	0	0	0	0	0	1	0.71	69	0.905539	0.734847	2
111	1	65	7	0	1	0	0	0	1	1	1	0	0.59	2	0	0	0	0	0	0	0	0	0	0.87	65	0.768115	0	1
112	1	66	2	0	1	1	1	1	0	1	2	0.38	1.37	6	0	0	1	0	0	0	0	0	1	0.88	48	1.17047	0.616441	1.41421
113	1	66	6	1	1	1	1	0	1	1	1	0.38	0.7	11	1	0	0	1	1	0	0	1	2	0.8	50	0.83666	0.616441	1
114	1	66	1	1	0	0	0	1	0	0	1	0.22	2.43	4	0	0	1	0	0	0	0	0	1	0.83	42	1.55885	0.469042	1
115	1	66	1	0	1	0	1	0	0	1	3	1.11	2.1	16	0	0	1	0	0	0	0	1	2	1.04	68	1.44914	1.05357	1.73205
116	1	66	1	1	1	0	0	0	1	1	1	0.1	1.12	1	0	0	1	0	0	0	0	0	0	0.89	92	1.0583	0.316228	1
117	1	67	2	1	1	0	0	0	0	0	1	0.29	11.12	17	1	1	2	2	2	2	2	1	2	0.81	57	3.33467	0.538516	1
118	1	67	2	1	0	0	1	0	1	1	1	0.83	0.39	2	0	0	0	0	0	0	0	0	0	0.71	106	0.6245	0.911043	1
119	1	67	6	1	1	1	1	0	1	1	5	0.49	2.15	18	0	0	1	0	0	0	0	1	2	1.77	52	1.46629	0.7	2.23607
120	1	67	1	0	1	1	0	0	0	1	0	0.44	0	4	0	0	0	0	0	0	0	0	1	0.93	84	0	0.663325	0
121	1	67	2	0	1	0	1	0	1	1	4	1.55	2.44	10	0	0	1	0	0	0	0	1	2	1.05	73	1.56205	1.24499	2
122	1	67	6	1	0	1	0	1	0	1	1	1.18	0.54	6	0	0	0	0	0	0	0	0	1	1.09	86	0.734847	1.08628	1
123	1	67	4	1	0	0	0	1	0	1	2	0	1.24	7	0	0	1	0	0	0	0	0	1	0.86	98	1.11355	0	1.41421
124	1	67	4	1	1	0	0	0	1	1	2	0.57	2.67	8	1	0	1	1	1	0	0	1	2	0.87	67	1.63401	0.754983	1.41421
125	1	67	3	1	1	1	1	0	0	1	4	0.26	2.56	5	1	0	1	1	1	0	0	0	1	0.82	110	1.6	0.509902	2
126	1	68	1	1	1	0	1	1	1	1	0	0.38	2.87	4	1	0	1	3	2	0	0	0	1	1.18	50	1.69411	0.616441	0
127	1	68	5	0	0	0	0	0	0	1	1	0.18	2	3	0	0	1	0	0	0	0	0	1	0.95	55	1.41421	0.424264	1
128	1	68	4	1	1	0	1	1	1	1	3	0.73	4.55	17	1	1	2	2	2	2	2	1	2	0.99	82	2.13307	0.8544	1.73205
129	1	68	2	0	1	1	1	0	1	1	2	1.17	1.8	9	1	0	1	1	1	0	0	1	2	0.88	80	1.34164	1.08167	1.41421
130	1	68	5	0	0	0	1	0	#NULL!	1	1	21.73	2.55	0	1	0	1	2	2	0	0	0	0	0.95	52	1.59687	4.66155	1
131	1	68	2	0	1	0	0	0	1	0	7	5.18	2.92	2	0	1	1	0	0	1	1	0	0	1	64	1.7088	2.27596	2.64575
132	1	68	2	0	0	0	1	0	0	1	3	0.6	1.69	0	0	1	1	0	0	1	1	0	0	0.89	55	1.3	0.774597	1.73205
133	1	68	0	1	1	1	0	1	1	1	3	0.05	1.13	6	0	0	1	0	0	0	0	0	1	0.73	47	1.06302	0.223607	1.73205
134	1	68	4	1	1	0	0	1	1	0	0	4.41	14.75	28	0	0	2	0	0	0	0	1	2	0.9	97	3.84057	2.1	0
135	1	69	0	1	0	0	0	0	0	0	1	0.17	5.91	24	1	1	2	1	1	1	1	1	2	0.96	42	2.43105	0.412311	1
136	1	69	1	1	1	0	0	1	1	1	0	0	2.57	1	1	0	1	1	1	0	0	0	0	1.05	43	1.60312	0	0
137	1	69	1	1	1	0	0	1	1	1	3	0.84	9.02	17	1	0	2	1	1	0	0	1	2	0.79	67	3.00333	0.916515	1.73205
138	1	69	0	1	1	0	0	0	1	0	1	0.66	0.32	3	0	1	0	0	0	1	1	0	1	0.99	55	0.565685	0.812404	1
139	1	69	2	0	0	0	1	0	1	0	1	15.31	2.11	1	0	1	1	0	0	7	2	0	0	0.73	101	1.45258	3.9128	1
140	1	69	4	1	0	0	1	1	0	1	7	1.23	1.57	2	0	0	1	0	0	0	0	0	0	0.85	76	1.253	1.10905	2.64575
141	1	69	4	1	1	0	1	0	1	1	1	0.15	22.05	19	1	1	2	1	1	38	2	1	2	0.87	33	4.69574	0.387298	1
142	1	69	3	1	0	0	0	1	0	1	0	0.04	3.51	3	0	0	1	0	0	0	0	0	1	0.97	57	1.8735	0.2	0
143	1	69	1	0	1	0	0	0	1	1	1	0.56	1.33	5	1	1	1	1	1	2	2	0	1	0.61	136	1.15326	0.748331	1
144	1	69	7	0	1	1	1	1	1	1	2	0.36	1.21	15	1	1	1	1	1	1	1	1	2	1.08	70	1.1	0.6	1.41421
145	1	70	3	1	0	0	0	0	0	1	1	0.21	1.95	3	0	0	1	0	0	0	0	0	1	1.04	65	1.39642	0.458258	1
146	1	70	2	0	0	0	0	0	0	0	6	0.57	13.15	19	0	0	2	0	0	0	0	1	2	0.9	57	3.62629	0.754983	2.44949
147	1	70	5	0	0	1	1	0	0	1	3	0.38	10.33	11	0	0	2	0	0	0	0	1	2	1.16	58	3.21403	0.616441	1.73205
148	1	70	2	0	1	1	0	0	1	0	1	3.02	1.87	9	0	1	1	0	0	1	1	1	2	0.87	55	1.36748	1.73782	1
149	1	70	1	1	1	1	0	0	1	0	5	10.39	6.12	13	1	1	2	2	2	8	2	1	2	0.97	57	2.47386	3.22335	2.23607
150	1	70	1	0	1	0	0	0	0	1	0	0.25	11.15	20	0	1	2	0	0	2	2	1	2	0.9	56	3.33916	0.5	0
151	1	71	5	1	1	0	1	1	1	1	4	1.42	1.93	2	0	0	1	0	0	0	0	0	0	0.95	65	1.38924	1.19164	2
152	1	71	2	1	0	0	0	1	0	1	3	23.95	2.73	4	0	0	1	0	0	0	0	0	1	0.94	67	1.65227	4.89387	1.73205
153	1	71	2	1	1	0	0	0	1	1	2	7.77	2.31	5	1	1	1	2	2	3	2	0	1	1.03	67	1.51987	2.78747	1.41421
154	1	71	2	1	1	0	0	0	1	1	4	3.42	11.97	16	1	1	2	2	2	3	2	1	2	0.9	40	3.45977	1.84932	2
155	1	72	1	1	1	1	0	1	1	0	4	0.47	6.85	0	0	0	2	0	0	0	0	0	0	1.09	46	2.61725	0.685565	2
156	1	72	3	1	1	0	0	0	0	1	2	0	13.42	17	1	0	2	2	2	0	0	1	2	1.06	63	3.66333	0	1.41421
157	1	72	3	1	1	0	0	0	0	1	0	0	7.72	4	1	0	2	1	1	0	0	0	1	1.03	53	2.77849	0	0
158	1	72	6	1	0	0	0	0	0	0	8	1.29	1.69	3	1	0	1	1	1	0	0	0	1	1.03	58	1.3	1.13578	2.82843
159	1	72	7	1	0	0	1	1	1	1	6	0.27	0	5	0	0	0	0	0	0	0	0	1	1.04	60	0	0.519615	2.44949
160	1	72	0	0	1	0	0	0	1	1	1	0.06	0.64	7	0	0	0	0	0	0	0	0	1	0.66	57	0.8	0.244949	1
161	1	72	2	0	0	0	0	0	1	1	4	0.48	3.5	23	0	0	1	0	0	0	0	1	2	0.9	43	1.87083	0.69282	2
162	1	72	3	1	0	0	0	1	1	1	1	0.37	0.27	2	1	0	0	1	1	0	0	0	0	1.34	92	0.519615	0.608276	1
163	1	72	1	0	0	0	1	0	0	1	1	20.52	2.67	15	0	0	1	0	0	0	0	1	2	1.08	47	1.63401	4.5299	1
164	1	72	3	1	0	0	0	1	0	0	1	0.03	0	1	0	0	0	0	0	0	0	0	0	0.79	57	0	0.173205	1
165	1	73	1	1	1	1	0	0	1	0	4	1.79	12.44	15	1	0	2	1	1	0	0	1	2	1.1	39	3.52704	1.33791	2
166	1	73	3	1	1	0	0	0	1	1	1	0.3	22.17	8	1	0	2	1	1	0	0	1	2	0.92	58	4.7085	0.547723	1
167	1	73	1	1	1	0	0	0	1	1	2	0.21	25.7	17	1	1	2	1	1	9	2	1	2	1	53	5.06952	0.458258	1.41421
168	1	73	4	0	1	1	0	0	1	1	2	0.47	43.35	11	1	1	2	2	2	5	2	1	2	0.86	43	6.58407	0.685565	1.41421
169	1	73	3	1	1	0	0	0	1	0	6	0.44	1.21	15	1	0	1	1	1	0	0	1	2	1.19	39	1.1	0.663325	2.44949
170	1	74	5	0	1	0	1	0	0	1	3	0.12	2.6	2	0	0	1	0	0	0	0	0	0	0.88	54	1.61245	0.34641	1.73205
171	1	74	1	0	0	1	0	0	0	1	6	0.54	2.3	1	0	0	1	0	0	0	0	0	0	1.24	51	1.51658	0.734847	2.44949
172	1	74	0	1	0	0	0	0	0	1	1	23.06	13.84	3	0	1	2	0	0	1	1	0	1	1.09	32	3.72022	4.80208	1
173	1	74	1	1	1	0	0	0	0	1	3	6.62	0.69	15	0	0	0	0	0	0	0	1	2	0.85	68	0.830662	2.57294	1.73205
174	1	75	1	1	0	1	0	0	0	1	4	1.04	6.05	1	0	0	2	0	0	0	0	0	0	1.02	61	2.45967	1.0198	2
175	1	75	4	1	1	1	0	0	1	0	2	10.49	2.44	2	0	0	1	0	0	0	0	0	0	0.73	68	1.56205	3.23883	1.41421
176	1	76	2	1	1	0	0	1	1	1	6	0.86	6.68	6	1	1	2	2	2	1	1	0	1	0.72	40	2.58457	0.927362	2.44949
177	1	76	0	0	1	0	0	0	1	0	3	1.5	7.15	7	0	0	2	0	0	0	0	0	1	1.08	47	2.67395	1.22474	1.73205
178	1	76	3	0	1	1	0	0	0	1	5	2.1	2.58	11	0	1	1	0	0	2	2	1	2	1	77	1.60624	1.44914	2.23607
179	1	77	1	0	1	1	0	0	1	1	6	0.43	4.42	11	0	1	2	0	0	1	1	1	2	0.88	57	2.10238	0.655744	2.44949
180	1	77	1	1	1	0	0	0	1	0	3	0.27	21.13	12	1	0	2	1	1	0	0	1	2	1.15	46	4.59674	0.519615	1.73205
181	1	77	3	0	0	0	0	1	0	1	1	1.67	10.03	6	1	0	2	1	1	0	0	0	1	1.21	54	3.16702	1.29228	1
182	1	77	0	0	0	0	0	0	0	0	5	5.1	0	6	0	0	0	0	0	0	0	0	1	1.1	62	0	2.25832	2.23607
183	1	77	3	1	0	0	0	0	0	1	1	0.25	8.92	0	0	0	2	0	0	0	0	0	0	0.89	42	2.98664	0.5	1
184	1	78	5	1	1	0	0	0	0	1	1	0.4	26.19	18	0	1	2	0	0	5	2	1	2	1.06	50	5.11762	0.632456	1
185	1	78	2	0	0	0	0	0	1	1	5	0.24	26.58	22	1	1	2	2	2	2	2	1	2	1.16	58	5.15558	0.489898	2.23607
186	1	78	2	1	1	0	0	1	0	1	3	0.93	0.45	13	1	0	0	1	1	0	0	1	2	1.07	64	0.67082	0.964365	1.73205
187	1	79	7	1	0	1	1	0	0	1	8	0.39	5.38	13	0	0	2	0	0	0	0	1	2	0.76	60	2.31948	0.6245	2.82843
188	1	79	1	1	1	0	1	0	1	1	7	1.1	7.38	13	0	1	2	0	0	3	2	1	2	1.16	73	2.71662	1.04881	2.64575
189	1	79	0	1	1	0	0	0	0	0	3	0.13	6.43	19	0	0	2	0	0	0	0	1	2	1.02	64	2.53574	0.360555	1.73205
190	1	79	7	1	1	1	0	0	1	1	2	0.11	5.07	21	0	0	2	0	0	0	0	1	2	0.91	45	2.25167	0.331662	1.41421
191	1	80	0	0	1	0	0	1	1	0	7	0.66	10.99	26	1	0	2	1	1	0	0	1	2	1.17	32	3.31512	0.812404	2.64575
192	1	80	1	0	1	0	1	0	0	1	7	15.38	18.46	30	0	0	2	0	0	0	0	1	2	1.28	64	4.29651	3.92173	2.64575
193	1	81	2	1	1	0	1	1	1	1	0	0.17	4.23	15	1	1	2	1	1	1	1	1	2	1.03	71	2.0567	0.412311	0
194	1	81	1	0	0	1	1	0	0	1	2	0.12	1.19	0	0	0	1	0	0	0	0	0	0	1.06	62	1.09087	0.34641	1.41421
195	1	81	7	1	1	1	1	0	0	1	1	0.43	13.09	26	1	0	2	1	1	0	0	1	2	1.12	70	3.61801	0.655744	1
196	1	82	2	0	0	1	1	0	0	1	1	0.17	24.86	13	0	0	2	0	0	0	0	1	2	1	31	4.98598	0.412311	1
197	1	82	7	1	1	1	0	0	1	0	2	0.16	32.73	21	1	1	2	1	1	21	2	1	2	1.27	50	5.72101	0.4	1.41421
198	1	82	1	1	0	1	0	0	0	0	0	0.17	9.9	0	1	0	2	2	2	0	0	0	0	1.46	44	3.14643	0.412311	0
199	1	82	7	0	1	1	0	0	0	1	2	0.21	17.38	6	1	1	2	2	2	1	1	0	1	1.05	41	4.16893	0.458258	1.41421
200	1	85	5	0	0	0	0	0	0	1	6	0.22	22.65	11	0	1	2	0	0	2	2	1	2	1.06	42	4.7592	0.469042	2.44949
201	1	85	0	1	1	1	1	0	0	1	1	0.56	1.68	3	0	0	1	0	0	0	0	0	1	0.94	56	1.29615	0.748331	1
202	1	86	3	1	1	1	0	0	1	0	4	1.73	1.87	5	0	1	1	0	0	1	1	0	1	1.22	65	1.36748	1.3153	2
203	1	86	3	1	1	0	0	0	1	1	1	0.68	8.99	6	0	0	2	0	0	0	0	0	1	1.26	69	2.99833	0.824621	1
204	1	86	3	1	1	0	0	1	1	1	3	0.81	10.21	4	0	1	2	0	0	2	2	0	1	1.51	52	3.19531	0.9	1.73205
205	1	87	7	0	1	0	0	0	1	1	3	1.08	30.62	9	0	0	2	0	0	0	0	1	2	1.06	28	5.53353	1.03923	1.73205
206	1	90	3	0	1	0	0	0	1	0	6	0.72	12.85	9	0	1	2	0	0	42	2	1	2	0.75	38	3.58469	0.848528	2.44949
207	0	28	1	0	1	0	1	0	1	1	6	7.05	5.72	4	0	0	2	0	0	0	0	0	1	0.72	53	2.39165	2.65518	2.44949
208	0	33	1	1	1	0	0	1	1	1	2	0.45	1.11	2	0	0	0	0	0	0	0	0	0	0.77	47	1.05357	0.67082	1.41421
209	0	34	3	0	0	0	0	1	0	1	1	11.73	0	0	0	0	0	0	0	0	0	0	0	0.88	62	0	3.42491	1
210	0	37	5	0	1	1	1	1	1	1	4	1.7	0.69	3	1	0	0	1	1	0	0	0	1	0.81	72	0.830662	1.30384	2
211	0	38	0	1	1	0	0	1	1	1	1	0.35	1.12	0	0	0	1	0	0	0	0	0	0	0.81	43	1.0583	0.591608	1
212	0	39	1	1	1	0	0	1	1	1	2	0.26	1.17	4	0	0	1	0	0	0	0	0	1	0.79	56	1.08167	0.509902	1.41421
213	0	39	6	1	0	0	0	1	0	0	1	0.08	0.01	2	0	0	0	0	0	0	0	0	0	0.66	62	0.1	0.282843	1
214	0	39	3	0	1	0	1	1	1	0	1	0.28	0.76	2	0	0	0	0	0	0	0	0	0	0.89	76	0.87178	0.52915	1
215	0	41	2	1	0	0	1	0	0	1	3	0	0.2	3	0	0	0	0	0	0	0	0	1	0.75	86	0.447214	0	1.73205
216	0	41	0	1	1	1	1	1	0	1	2	0.51	0.13	1	0	0	0	0	0	0	0	0	0	0.64	85	0.360555	0.714143	1.41421
217	0	41	1	0	1	0	0	0	1	1	6	0.23	4.33	8	1	1	2	5	2	3	2	1	2	0.8	73	2.08087	0.479583	2.44949
218	0	43	6	1	0	0	1	1	0	1	5	4.8	0	3	0	0	0	0	0	0	0	0	1	0.64	51	0	2.19089	2.23607
219	0	43	3	1	1	0	0	1	1	0	2	7.96	0.37	4	0	0	0	0	0	0	0	0	1	0.59	54	0.608276	2.82135	1.41421
220	0	45	7	1	1	0	1	1	1	0	1	0.34	1.95	7	1	1	1	1	1	1	1	0	1	0.88	48	1.39642	0.583095	1
221	0	45	0	1	1	0	0	1	1	1	7	0.37	6.34	6	0	0	2	0	0	0	0	0	1	0.83	63	2.51794	0.608276	2.64575
222	0	45	3	1	0	0	0	1	0	0	4	0.83	0	1	0	0	0	0	0	0	0	0	0	0.69	59	0	0.911043	2
223	0	46	4	1	1	0	1	1	0	1	3	0.31	0.04	1	0	0	0	0	0	0	0	0	0	0.64	118	0.2	0.556776	1.73205
224	0	47	1	1	1	0	0	1	0	0	3	0.36	0	6	1	0	0	1	1	0	0	0	1	0.73	63	0	0.6	1.73205
225	0	47	3	0	0	0	0	0	0	0	3	0.06	0	3	0	0	0	0	0	0	0	0	1	0.66	77	0	0.244949	1.73205
226	0	48	3	0	1	0	1	0	1	1	2	1.97	0.85	3	0	0	0	0	0	0	0	0	1	0.95	97	0.921954	1.40357	1.41421
227	0	48	5	1	1	1	1	1	0	1	2	0.18	0.6	6	1	0	0	4	2	0	0	0	1	0.85	58	0.774597	0.424264	1.41421
228	0	49	2	1	0	0	0	1	0	0	2	1.83	0.39	2	0	0	0	0	0	0	0	0	0	0.84	56	0.6245	1.35278	1.41421
229	0	49	1	0	1	0	1	0	1	1	1	0.05	1.4	4	0	0	1	0	0	0	0	0	1	0.77	75	1.18322	0.223607	1
230	0	49	1	1	1	0	0	1	1	0	2	0.53	1.33	15	1	1	1	3	2	4	2	1	2	0.78	45	1.15326	0.728011	1.41421
231	0	49	0	1	1	0	1	1	0	1	0	0.06	0.28	0	0	1	0	0	0	1	1	0	0	0.55	93	0.52915	0.244949	0
232	0	49	4	1	0	1	1	0	1	1	3	2.58	1.08	3	0	0	0	0	0	0	0	0	1	0.39	112	1.03923	1.60624	1.73205
233	0	49	4	1	0	0	0	0	0	1	4	0	0	2	0	0	0	0	0	0	0	0	0	0.85	63	0	0	2
234	0	50	7	1	1	0	0	1	0	1	2	0.95	0	0	0	0	0	0	0	0	0	0	0	0.7	63	0	0.974679	1.41421
235	0	50	2	1	1	1	0	1	0	1	0	0	0.8	3	0	0	0	0	0	0	0	0	1	0.78	58	0.894427	0	0
236	0	50	1	1	0	0	0	1	1	0	5	0.1	1.61	4	0	0	1	0	0	0	0	0	1	0.63	57	1.26886	0.316228	2.23607
237	0	50	2	1	1	1	0	1	0	1	5	0.57	2.41	2	0	0	1	0	0	0	0	0	0	0.81	43	1.55242	0.754983	2.23607
238	0	50	1	0	1	0	0	0	1	1	3	0.34	2	1	1	0	1	2	2	0	0	0	0	0.95	345	1.41421	0.583095	1.73205
239	0	50	7	1	1	1	0	0	1	1	3	1.74	0.3	3	0	0	0	0	0	0	0	0	1	0.74	58	0.547723	1.31909	1.73205
240	0	51	7	1	0	0	1	0	0	1	0	1.95	1.16	5	0	0	1	0	0	0	0	0	1	0.86	51	1.07703	1.39642	0
241	0	51	0	1	1	0	0	1	0	1	1	0.05	0	5	0	0	0	0	0	0	0	0	1	0.69	47	0	0.223607	1
242	0	51	2	1	1	0	0	1	1	1	4	0.52	0.93	1	0	0	0	0	0	0	0	0	0	0.81	68	0.964365	0.72111	2
243	0	51	1	0	1	1	0	0	1	1	5	0.26	0.23	0	0	0	0	0	0	0	0	0	0	0.97	65	0.479583	0.509902	2.23607
244	0	51	1	0	1	0	0	1	1	1	6	0.43	1.49	7	0	1	1	0	0	2	2	0	1	0.86	78	1.22066	0.655744	2.44949
245	0	51	4	1	0	0	0	1	0	0	1	0.22	4.54	6	1	0	2	2	2	0	0	0	1	0.97	63	2.13073	0.469042	1
246	0	52	7	1	1	1	1	1	0	1	2	0.15	1.37	3	0	0	1	0	0	0	0	0	1	0.84	74	1.17047	0.387298	1.41421
247	0	52	5	0	0	0	0	1	0	0	1	1.86	1.04	4	0	0	0	0	0	0	0	0	1	0.81	65	1.0198	1.36382	1
248	0	52	5	1	1	0	0	0	1	0	2	42.24	1.44	8	0	0	1	0	0	0	0	1	2	0.71	54	1.2	6.49923	1.41421
249	0	52	7	1	1	0	0	1	0	1	4	0.97	10.01	6	1	1	2	2	2	1	1	0	1	0.69	57	3.16386	0.984886	2
250	0	53	0	1	0	1	1	1	0	1	3	0.38	1.27	3	0	1	1	0	0	4	2	0	1	1.08	55	1.12694	0.616441	1.73205
251	0	53	4	0	0	0	1	0	0	1	1	0.45	0.14	1	0	1	0	0	0	2	2	0	0	0.67	56	0.374166	0.67082	1
252	0	54	1	1	0	0	0	1	0	0	3	2.56	0.39	11	0	0	0	0	0	0	0	1	2	0.99	55	0.6245	1.6	1.73205
253	0	54	1	0	0	0	1	0	0	1	1	0.04	0	2	0	0	0	0	0	0	0	0	0	0.67	46	0	0.2	1
254	0	54	0	1	0	1	1	1	0	1	3	13.52	2.6	6	0	0	1	0	0	0	0	0	1	0.82	42	1.61245	3.67695	1.73205
255	0	54	1	1	1	0	0	1	0	1	2	3.37	0.64	2	0	0	0	0	0	0	0	0	0	0.77	55	0.8	1.83576	1.41421
256	0	54	2	1	1	0	0	0	0	1	4	0.27	0	1	0	0	0	0	0	0	0	0	0	0.78	65	0	0.519615	2
257	0	54	1	0	0	0	1	0	0	1	2	0.3	0.44	3	0	1	0	0	0	1	1	0	1	0.9	66	0.663325	0.547723	1.41421
258	0	55	4	1	0	1	1	1	1	1	1	0.23	3.03	3	0	0	1	0	0	0	0	0	1	1.01	76	1.74069	0.479583	1
259	0	55	0	0	0	0	1	0	0	1	5	0.16	2.84	2	0	1	1	0	0	1	1	0	0	0.98	48	1.68523	0.4	2.23607
260	0	55	4	1	0	0	0	1	0	0	2	3.64	2.11	5	0	0	1	0	0	0	0	0	1	0.78	83	1.45258	1.90788	1.41421
261	0	56	1	1	1	1	0	1	0	1	2	0.1	0.39	4	0	0	0	0	0	0	0	0	1	0.71	55	0.6245	0.316228	1.41421
262	0	56	6	1	0	0	0	1	1	1	2	0.02	4.24	1	1	1	2	1	1	5	2	0	0	0.81	48	2.05913	0.141421	1.41421
263	0	56	7	0	1	1	0	0	1	1	2	0.95	1.05	3	0	0	0	0	0	0	0	0	1	0.81	129	1.02469	0.974679	1.41421
264	0	56	5	1	1	1	1	0	0	1	1	3.54	0	2	0	0	0	0	0	0	0	0	0	0.73	47	0	1.88149	1
265	0	57	7	1	1	0	0	0	0	1	1	0.54	17.62	17	1	1	2	2	2	3	2	1	2	0.76	58	4.19762	0.734847	1
266	0	57	2	1	0	1	1	1	0	0	2	30.77	1.88	4	0	0	1	0	0	0	0	0	1	0.92	125	1.37113	5.54707	1.41421
267	0	57	1	1	0	0	0	1	0	1	5	0.02	0.09	1	0	0	0	0	0	0	0	0	0	0.92	56	0.3	0.141421	2.23607
268	0	57	0	1	0	0	0	1	0	1	1	0.1	2.38	7	0	1	1	0	0	1	1	0	1	0.75	43	1.54272	0.316228	1
269	0	58	1	1	1	1	1	1	1	1	2	0.63	13.7	7	1	1	2	4	2	2	2	0	1	1.02	70	3.70135	0.793725	1.41421
270	0	58	1	1	0	0	0	1	1	1	3	0.09	42.58	9	1	1	2	5	2	50	2	1	2	1.04	61	6.52534	0.3	1.73205
271	0	58	1	1	1	1	0	1	0	1	6	0.73	6.62	2	0	0	2	0	0	0	0	0	0	0.9	67	2.57294	0.8544	2.44949
272	0	59	3	1	0	1	0	1	0	1	5	0.75	2.2	2	1	0	1	1	1	0	0	0	0	1.17	65	1.48324	0.866025	2.23607
273	0	59	5	1	1	1	0	1	0	1	1	1.09	4.46	4	0	0	2	0	0	0	0	0	1	0.94	56	2.11187	1.04403	1
274	0	59	3	1	1	0	0	1	1	1	3	0	0.71	9	0	0	0	0	0	0	0	1	2	1.07	114	0.842615	0	1.73205
275	0	59	2	1	0	0	0	1	1	1	1	0.03	0.65	9	1	0	0	2	2	0	0	1	2	0.72	65	0.806226	0.173205	1
276	0	60	7	1	1	0	1	1	0	1	1	0.17	2.84	1	1	0	1	1	1	0	0	0	0	0.79	90	1.68523	0.412311	1
277	0	60	5	1	1	1	0	1	1	1	4	0.05	0.79	4	0	0	0	0	0	0	0	0	1	0.84	45	0.888819	0.223607	2
278	0	60	2	0	1	0	1	0	1	1	4	1.12	2.24	4	1	0	1	2	2	0	0	0	1	0.61	52	1.49666	1.0583	2
279	0	60	3	1	0	0	0	1	0	0	1	0.05	0.66	6	1	1	0	1	1	1	1	0	1	0.95	35	0.812404	0.223607	1
280	0	60	1	1	0	1	0	1	0	0	2	0.28	9.24	5	0	0	2	0	0	0	0	0	1	0.72	156	3.03974	0.52915	1.41421
281	0	60	1	0	1	0	0	0	1	1	1	0.16	2.74	6	0	0	1	0	0	0	0	0	1	0.97	44	1.65529	0.4	1
282	0	61	4	0	0	0	1	0	0	1	5	1.39	0.26	2	0	0	0	0	0	0	0	0	0	0.85	112	0.509902	1.17898	2.23607
283	0	61	0	1	0	0	0	1	0	1	1	0.21	2.1	4	1	1	1	3	2	1	1	0	1	0.9	58	1.44914	0.458258	1
284	0	61	7	0	1	1	1	0	0	1	4	0.25	0.59	1	0	0	0	0	0	0	0	0	0	0.78	49	0.768115	0.5	2
285	0	61	4	1	1	0	0	0	0	1	3	0.85	6.14	8	1	1	2	3	2	1	1	1	2	1.01	57	2.4779	0.921954	1.73205
286	0	61	0	0	1	1	1	0	1	1	1	0.81	0.77	4	0	0	0	0	0	0	0	0	1	0.72	45	0.877496	0.9	1
287	0	61	4	1	1	1	1	0	1	1	1	0.56	4.03	2	0	0	1	0	0	0	0	0	0	0.92	47	2.00749	0.748331	1
288	0	62	1	1	1	0	1	0	1	0	6	0.64	0.73	0	0	0	0	0	0	0	0	0	0	0.63	85	0.8544	0.8	2.44949
289	0	62	3	1	1	1	1	0	1	0	4	1.1	3.19	5	1	1	1	1	1	3	2	0	1	0.98	87	1.78606	1.04881	2
290	0	62	0	1	1	0	0	1	1	1	1	0.14	0.77	5	1	0	0	1	1	0	0	0	1	0.82	82	0.877496	0.374166	1
291	0	62	3	1	1	1	0	0	1	0	4	0.61	16.92	10	1	0	2	1	1	0	0	1	2	1.07	56	4.11339	0.781025	2
292	0	62	2	1	1	0	0	0	0	1	3	0.12	13.09	20	1	0	2	1	1	0	0	1	2	1.53	67	3.61801	0.34641	1.73205
293	0	62	0	1	1	0	0	0	1	0	1	0.17	0.19	0	0	1	0	0	0	1	1	0	0	0.8	60	0.43589	0.412311	1
294	0	62	4	1	1	0	0	0	1	1	3	0.64	5.97	10	0	0	2	0	0	0	0	1	2	0.76	68	2.44336	0.8	1.73205
295	0	62	5	1	0	0	0	0	0	1	4	0.44	0	3	1	0	0	1	1	0	0	0	1	0.9	68	0	0.663325	2
296	0	62	6	1	0	0	1	0	0	1	2	0.08	0	5	0	0	0	0	0	0	0	0	1	0.78	61	0	0.282843	1.41421
297	0	63	1	1	0	0	1	1	0	1	0	0.22	0.32	3	0	0	0	0	0	0	0	0	1	0.8	72	0.565685	0.469042	0
298	0	63	3	0	1	0	0	0	0	1	1	0.12	1.13	2	0	0	1	0	0	0	0	0	0	0.81	62	1.06302	0.34641	1
299	0	63	0	0	1	0	0	0	1	1	2	0.65	11.83	7	1	1	2	1	1	5	2	0	1	1.01	77	3.43948	0.806226	1.41421
300	0	63	2	0	1	0	0	0	1	0	4	0.11	5.79	22	1	1	2	1	1	1	1	1	2	0.84	49	2.40624	0.331662	2
301	0	64	1	1	0	0	1	0	0	1	4	1.42	0	0	0	0	0	0	0	0	0	0	0	0.76	70	0	1.19164	2
302	0	64	4	1	0	1	0	0	0	0	1	0.42	3.78	2	0	0	1	0	0	0	0	0	0	0.96	50	1.94422	0.648074	1
303	0	64	7	0	0	1	1	0	0	1	18	1.03	6.53	8	0	0	2	0	0	0	0	1	2	0.77	42	2.55539	1.01489	4.24264
304	0	64	4	1	1	1	1	0	1	1	2	1.36	18.68	11	1	1	2	2	2	3	2	1	2	0.88	60	4.32204	1.16619	1.41421
305	0	64	3	1	1	0	1	1	1	1	3	2.86	0.34	1	0	0	0	0	0	0	0	0	0	1.02	58	0.583095	1.69115	1.73205
306	0	64	2	1	1	0	0	0	1	0	4	0.31	8.56	10	0	1	2	0	0	1	1	1	2	0.78	53	2.92575	0.556776	2
307	0	64	5	1	0	0	0	1	0	1	5	1.48	1.36	23	0	0	1	0	0	0	0	1	2	0.8	52	1.16619	1.21655	2.23607
308	0	64	2	1	0	1	0	0	0	1	2	0	0	5	0	0	0	0	0	0	0	0	1	0.84	62	0	0	1.41421
309	0	64	2	1	0	0	0	1	1	1	1	0.03	4.94	12	0	0	2	0	0	0	0	1	2	0.86	64	2.22261	0.173205	1
310	0	64	3	0	0	0	1	0	0	1	2	0.28	29.4	4	0	1	2	0	0	3	2	0	1	1.02	65	5.42218	0.52915	1.41421
311	0	64	4	1	1	0	0	0	1	1	4	0.57	3.61	4	1	1	1	3	2	1	1	0	1	0.84	80	1.9	0.754983	2
312	0	64	6	1	1	0	0	0	0	1	2	2.28	2.52	2	0	0	1	0	0	0	0	0	0	0.96	84	1.58745	1.50997	1.41421
313	0	65	0	0	1	0	1	0	0	1	5	0.59	1.28	13	0	0	1	0	0	0	0	1	2	0.85	52	1.13137	0.768115	2.23607
314	0	65	4	1	0	0	1	0	0	1	4	1.36	2.67	20	1	1	1	1	1	2	2	1	2	0.95	47	1.63401	1.16619	2
315	0	65	2	1	1	0	0	0	1	1	4	1.71	7.37	28	0	1	2	0	0	2	2	1	2	0.85	46	2.71477	1.30767	2
316	0	65	1	1	1	0	1	1	1	1	4	0.54	1.31	5	0	0	1	0	0	0	0	0	1	0.78	73	1.14455	0.734847	2
317	0	65	7	0	1	0	0	0	1	1	1	0	0.57	2	0	0	0	0	0	0	0	0	0	1.1	68	0.754983	0	1
318	0	66	2	0	1	1	1	1	0	1	2	0.38	1.59	9	1	0	1	1	1	0	0	1	2	0.87	39	1.26095	0.616441	1.41421
319	0	66	6	1	1	1	1	0	1	1	1	0.38	1.24	11	1	0	1	2	2	0	0	1	2	0.8	52	1.11355	0.616441	1
320	0	66	1	1	0	0	0	1	0	0	1	0.22	1.54	1	0	0	1	0	0	0	0	0	0	0.78	43	1.24097	0.469042	1
321	0	66	1	0	1	0	1	0	0	1	3	1.11	1.14	9	0	0	1	0	0	0	0	1	2	1.09	70	1.06771	1.05357	1.73205
322	0	66	1	1	1	0	0	0	1	1	1	0.1	1.07	2	0	0	0	0	0	0	0	0	0	1.16	63	1.03441	0.316228	1
323	0	67	2	1	1	0	0	0	0	0	1	0.29	8.05	16	1	0	2	1	1	0	0	1	2	1.05	67	2.83725	0.538516	1
324	0	67	2	1	0	0	1	0	1	1	1	0.83	0.51	2	0	0	0	0	0	0	0	0	0	0.67	203	0.714143	0.911043	1
325	0	67	6	1	1	1	1	0	1	1	5	0.49	1.94	8	1	0	1	1	1	0	0	1	2	1.35	90	1.39284	0.7	2.23607
326	0	67	1	0	1	1	0	0	0	1	0	0.44	0.01	4	1	0	0	2	2	0	0	0	1	0.93	87	0.1	0.663325	0
327	0	67	2	0	1	0	1	0	1	1	4	1.55	2.2	13	0	0	1	0	0	0	0	1	2	1.07	76	1.48324	1.24499	2
328	0	67	6	1	0	1	0	1	0	1	1	1.18	1.05	9	1	0	0	1	1	0	0	1	2	1.16	80	1.02469	1.08628	1
329	0	67	4	1	0	0	0	1	0	1	2	0	0.75	5	0	0	0	0	0	0	0	0	1	0.98	81	0.866025	0	1.41421
330	0	67	4	1	1	0	0	0	1	1	2	0.57	2.56	3	0	0	1	0	0	0	0	0	1	0.84	62	1.6	0.754983	1.41421
331	0	67	3	1	1	1	1	0	0	1	4	0.26	2.01	3	0	1	1	0	0	3	2	0	1	0.84	71	1.41775	0.509902	2
332	0	68	1	1	1	0	1	1	1	1	0	0.38	3.07	1	0	0	1	0	0	0	0	0	0	1.18	50	1.75214	0.616441	0
333	0	68	5	0	0	0	0	0	0	1	1	0.18	2	1	0	0	1	0	0	0	0	0	0	0.98	53	1.41421	0.424264	1
334	0	68	4	1	1	0	1	1	1	1	3	0.73	5.84	24	1	1	2	1	1	1	1	1	2	0.9	96	2.41661	0.8544	1.73205
335	0	68	2	0	1	1	1	0	1	1	2	1.17	1.67	4	0	0	1	0	0	0	0	0	1	0.9	71	1.29228	1.08167	1.41421
336	0	68	5	0	0	0	1	0	#NULL!	1	1	21.73	2.41	8	1	0	1	1	1	0	0	1	2	0.97	64	1.55242	4.66155	1
337	0	68	2	0	1	0	0	0	1	0	7	5.18	4.14	7	0	1	2	0	0	2	2	0	1	0.96	51	2.0347	2.27596	2.64575
338	0	68	2	0	0	0	1	0	0	1	3	0.6	1.02	5	0	0	0	0	0	0	0	0	1	0.9	55	1.00995	0.774597	1.73205
339	0	68	0	1	1	1	0	1	1	1	3	0.05	1.81	9	0	0	1	0	0	0	0	1	2	0.77	49	1.34536	0.223607	1.73205
340	0	68	4	1	1	0	0	1	1	0	0	4.41	15.59	14	1	1	2	1	1	1	1	1	2	1.04	48	3.94842	2.1	0
341	0	69	0	1	0	0	0	0	0	0	1	0.17	11.95	26	1	1	2	2	2	4	2	1	2	0.94	41	3.45688	0.412311	1
342	0	69	1	1	1	0	0	1	1	1	0	0	2.12	5	0	0	1	0	0	0	0	0	1	1.03	44	1.45602	0	0
343	0	69	1	1	1	0	0	1	1	1	3	0.84	9.23	16	1	1	2	1	1	1	1	1	2	0.89	67	3.03809	0.916515	1.73205
344	0	69	0	1	1	0	0	0	1	0	1	0.66	0.9	7	0	0	0	0	0	0	0	0	1	1.01	48	0.948683	0.812404	1
345	0	69	2	0	0	0	1	0	1	0	1	15.31	2.65	4	1	1	1	1	1	5	2	0	1	0.9	43	1.62788	3.9128	1
346	0	69	4	1	0	0	1	1	0	1	7	1.23	1.15	2	0	0	1	0	0	0	0	0	0	0.78	63	1.07238	1.10905	2.64575
347	0	69	4	1	1	0	1	0	1	1	1	0.15	18.25	21	1	1	2	2	2	37	2	1	2	0.81	37	4.272	0.387298	1
348	0	69	3	1	0	0	0	1	0	1	0	0.04	2.2	7	1	0	1	1	1	0	0	0	1	0.94	55	1.48324	0.2	0
349	0	69	1	0	1	0	0	0	1	1	1	0.56	1.34	3	0	0	1	0	0	0	0	0	1	0.73	78	1.15758	0.748331	1
350	0	69	7	0	1	1	1	1	1	1	2	0.36	0.5	10	0	0	0	0	0	0	0	1	2	1.05	85	0.707107	0.6	1.41421
351	0	70	3	1	0	0	0	0	0	1	1	0.21	1.24	1	0	0	1	0	0	0	0	0	0	0.85	68	1.11355	0.458258	1
352	0	70	2	0	0	0	0	0	0	0	6	0.57	11.25	6	1	0	2	1	1	0	0	0	1	1.06	41	3.3541	0.754983	2.44949
353	0	70	5	0	0	1	1	0	0	1	3	0.38	6.51	10	0	0	2	0	0	0	0	1	2	1.09	60	2.55147	0.616441	1.73205
354	0	70	2	0	1	1	0	0	1	0	1	3.02	1.94	7	0	1	1	0	0	1	1	0	1	0.98	54	1.39284	1.73782	1
355	0	70	1	1	1	1	0	0	1	0	5	10.39	5.3	11	1	1	2	6	2	2	2	1	2	1.1	44	2.30217	3.22335	2.23607
356	0	70	1	0	1	0	0	0	0	1	0	0.25	11.3	15	0	1	2	0	0	5	2	1	2	0.75	55	3.36155	0.5	0
357	0	71	5	1	1	0	1	1	1	1	4	1.42	0.46	1	0	0	0	0	0	0	0	0	0	0.92	60	0.678233	1.19164	2
358	0	71	2	1	0	0	0	1	0	1	3	23.95	2.06	3	1	0	1	2	2	0	0	0	1	0.86	67	1.43527	4.89387	1.73205
359	0	71	2	1	1	0	0	0	1	1	2	7.77	3.12	1	1	0	1	2	2	0	0	0	0	1.06	63	1.76635	2.78747	1.41421
360	0	71	2	1	1	0	0	0	1	1	4	3.42	15.55	17	1	1	2	2	2	4	2	1	2	0.79	44	3.94335	1.84932	2
361	0	72	1	1	1	1	0	1	1	0	4	0.47	6.8	3	0	0	2	0	0	0	0	0	1	1.09	43	2.60768	0.685565	2
362	0	72	3	1	1	0	0	0	0	1	2	0	27.16	15	1	1	2	1	1	3	2	1	2	1.08	74	5.21153	0	1.41421
363	0	72	3	1	1	0	0	0	0	1	0	0	7.02	3	0	0	2	0	0	0	0	0	1	0.97	50	2.64953	0	0
364	0	72	6	1	0	0	0	0	0	0	8	1.29	2.01	4	0	0	1	0	0	0	0	0	1	1.01	113	1.41775	1.13578	2.82843
365	0	72	7	1	0	0	1	1	1	1	6	0.27	0	4	0	0	0	0	0	0	0	0	1	1.04	62	0	0.519615	2.44949
366	0	72	0	0	1	0	0	0	1	1	1	0.06	1.17	6	0	0	1	0	0	0	0	0	1	0.64	48	1.08167	0.244949	1
367	0	72	2	0	0	0	0	0	1	1	4	0.48	2.72	17	0	0	1	0	0	0	0	1	2	0.93	49	1.64924	0.69282	2
368	0	72	3	1	0	0	0	1	1	1	1	0.37	0.9	4	0	0	0	0	0	0	0	0	1	1.1	69	0.948683	0.608276	1
369	0	72	1	0	0	0	1	0	0	1	1	20.52	3.26	14	0	0	1	0	0	0	0	1	2	1.05	47	1.80555	4.5299	1
370	0	72	3	1	0	0	0	1	0	0	1	0.03	0	0	0	0	0	0	0	0	0	0	0	0.77	52	0	0.173205	1
371	0	73	1	1	1	1	0	0	1	0	4	1.79	6.94	16	1	0	2	2	2	0	0	1	2	0.87	40	2.63439	1.33791	2
372	0	73	3	1	1	0	0	0	1	1	1	0.3	25.63	3	1	0	2	1	1	0	0	0	1	0.83	62	5.06261	0.547723	1
373	0	73	1	1	1	0	0	0	1	1	2	0.21	23.73	13	1	1	2	1	1	1	1	1	2	0.95	58	4.87134	0.458258	1.41421
374	0	73	4	0	1	1	0	0	1	1	2	0.47	43.18	11	1	1	2	1	1	3	2	1	2	1.01	57	6.57115	0.685565	1.41421
375	0	73	3	1	1	0	0	0	1	0	6	0.44	1.06	6	0	0	0	0	0	0	0	0	1	1.32	52	1.02956	0.663325	2.44949
376	0	74	5	0	1	0	1	0	0	1	3	0.12	3.6	2	0	1	1	0	0	1	1	0	0	1.1	65	1.89737	0.34641	1.73205
377	0	74	1	0	0	1	0	0	0	1	6	0.54	2.24	0	0	0	1	0	0	0	0	0	0	1.21	58	1.49666	0.734847	2.44949
378	0	74	0	1	0	0	0	0	0	1	1	23.06	6.37	4	0	0	2	0	0	0	0	0	1	1.07	32	2.52389	4.80208	1
379	0	74	1	1	1	0	0	0	0	1	3	6.62	1.35	13	1	1	1	1	1	1	1	1	2	1	55	1.16189	2.57294	1.73205
380	0	75	1	1	0	1	0	0	0	1	4	1.04	5.44	2	1	0	2	1	1	0	0	0	0	1.02	64	2.33238	1.0198	2
381	0	75	4	1	1	1	0	0	1	0	2	10.49	5.88	3	0	0	2	0	0	0	0	0	1	0.87	78	2.42487	3.23883	1.41421
382	0	76	2	1	1	0	0	1	1	1	6	0.86	9.36	17	0	0	2	0	0	0	0	1	2	0.78	44	3.05941	0.927362	2.44949
383	0	76	0	0	1	0	0	0	1	0	3	1.5	4.91	5	0	0	2	0	0	0	0	0	1	1.02	57	2.21585	1.22474	1.73205
384	0	76	3	0	1	1	0	0	0	1	5	2.1	1.8	8	0	0	1	0	0	0	0	1	2	1.06	62	1.34164	1.44914	2.23607
385	0	77	1	0	1	1	0	0	1	1	6	0.43	5.67	7	1	1	2	3	2	1	1	0	1	0.88	67	2.38118	0.655744	2.44949
386	0	77	1	1	1	0	0	0	1	0	3	0.27	24.5	20	1	0	2	1	1	0	0	1	2	1.17	54	4.94975	0.519615	1.73205
387	0	77	3	0	0	0	0	1	0	1	1	1.67	14.17	7	0	0	2	0	0	0	0	0	1	1.22	67	3.76431	1.29228	1
388	0	77	0	0	0	0	0	0	0	0	5	5.1	0	5	0	0	0	0	0	0	0	0	1	0.99	64	0	2.25832	2.23607
389	0	77	3	1	0	0	0	0	0	1	1	0.25	7.82	3	0	0	2	0	0	0	0	0	1	0.86	38	2.79643	0.5	1
390	0	78	5	1	1	0	0	0	0	1	1	0.4	32.85	23	0	1	2	0	0	4	2	1	2	1.03	53	5.73149	0.632456	1
391	0	78	2	0	0	0	0	0	1	1	5	0.24	20.75	14	1	0	2	1	1	0	0	1	2	1.16	57	4.55522	0.489898	2.23607
392	0	78	2	1	1	0	0	1	0	1	3	0.93	0.99	8	0	0	0	0	0	0	0	1	2	1.08	78	0.994987	0.964365	1.73205
393	0	79	7	1	0	1	1	0	0	1	8	0.39	11.17	10	0	1	2	0	0	3	2	1	2	0.83	60	3.34215	0.6245	2.82843
394	0	79	1	1	1	0	1	0	1	1	7	1.1	9.35	20	1	1	2	2	2	4	2	1	2	1.31	68	3.05778	1.04881	2.64575
395	0	79	0	1	1	0	0	0	0	0	3	0.13	5.72	12	0	0	2	0	0	0	0	1	2	1.05	60	2.39165	0.360555	1.73205
396	0	79	7	1	1	1	0	0	1	1	2	0.11	5	17	0	0	2	0	0	0	0	1	2	0.82	39	2.23607	0.331662	1.41421
397	0	80	0	0	1	0	0	1	1	0	7	0.66	8.35	11	1	0	2	2	2	0	0	1	2	1.23	36	2.88964	0.812404	2.64575
398	0	80	1	0	1	0	1	0	0	1	7	15.38	11.02	30	1	0	2	2	2	0	0	1	2	1.27	70	3.31964	3.92173	2.64575
399	0	81	2	1	1	0	1	1	1	1	0	0.17	4.76	13	0	0	2	0	0	0	0	1	2	1.04	54	2.18174	0.412311	0
400	0	81	1	0	0	1	1	0	0	1	2	0.12	1.5	0	0	0	1	0	0	0	0	0	0	0.98	63	1.22474	0.34641	1.41421
401	0	81	7	1	1	1	1	0	0	1	1	0.43	9.96	25	1	0	2	1	1	0	0	1	2	0.96	66	3.15595	0.655744	1
402	0	82	2	0	0	1	1	0	0	1	1	0.17	30.47	3	0	0	2	0	0	0	0	0	1	1.03	40	5.51996	0.412311	1
403	0	82	7	1	1	1	0	0	1	0	2	0.16	23.88	22	1	1	2	1	1	12	2	1	2	1.5	40	4.88672	0.4	1.41421
404	0	82	1	1	0	1	0	0	0	0	0	0.17	9.37	3	0	0	2	0	0	0	0	0	1	1.36	42	3.06105	0.412311	0
405	0	82	7	0	1	1	0	0	0	1	2	0.21	18.73	9	1	1	2	2	2	2	2	1	2	1.05	39	4.32782	0.458258	1.41421
406	0	85	5	0	0	0	0	0	0	1	6	0.22	23.32	6	0	1	2	0	0	1	1	0	1	0.77	30	4.82908	0.469042	2.44949
407	0	85	0	1	1	1	1	0	0	1	1	0.56	1.11	2	1	0	0	1	1	0	0	0	0	1.02	59	1.05357	0.748331	1
408	0	86	3	1	1	1	0	0	1	0	4	1.73	2.72	7	0	1	1	0	0	1	1	0	1	1.41	60	1.64924	1.3153	2
409	0	86	3	1	1	0	0	0	1	1	1	0.68	7.22	3	1	0	2	1	1	0	0	0	1	1.2	69	2.68701	0.824621	1
410	0	86	3	1	1	0	0	1	1	1	3	0.81	10.94	10	1	0	2	1	1	0	0	1	2	1.58	64	3.30757	0.9	1.73205
411	0	87	7	0	1	0	0	0	1	1	3	1.08	41.28	4	0	0	2	0	0	0	0	0	1	1.03	57	6.42495	1.03923	1.73205
412	0	90	3	0	1	0	0	0	1	0	6	0.72	9.85	17	1	1	2	1	1	44	2	1	2	0.67	46	3.13847	0.848528	2.44949
